# Supplementary material for: mTORC2 Phosphorylation of GSDME‐N Drives Cullin4B‐Mediated Proteasomal Degradation to Suppress Pyroptosis and Confer Radioresistance in Small Cell Lung Cancer
Source: Adv Sci (Weinh). 2026 May 27:e75844. Online ahead of print. doi: 10.1002/advs.75844 (PMC13335795; doi:10.1002/advs.75844)
Supplement: Supplementary file 2 — Supporting File 2: advs75844‐sup‐0002‐blotts.zip. [file ADVS-9999-e75844-s001.zip]

Archive with 2 entries (1 files):
- advs75844-sup-0002-blotts/
- advs75844-sup-0002-blotts/Western blotting.pdf
